# Supplementary material for: Characterization of Hepatitis B Virus Integrations Identified in Hepatocellular Carcinoma Genomes
Source: Viruses. 2021 Feb 4;13(2):245. doi: 10.3390/v13020245 (PMC7915589; doi:10.3390/v13020245)
Supplement: Supplementary file 1 [file viruses-13-00245-s001.zip]

Archive with 5 entries (5 files):
- Supplementary Figure 1.pdf
- Supplementary Figure 2.pdf
- Supplementary Figure 3.pdf
- Supplementary Figure 4.pdf
- viruses-1080968 Supplementary Figure Legends.pdf
